# Supplementary material for: Butylated Hydroxytoluene (BHT) Protects SH-SY5Y Neuroblastoma Cells from Ferroptotic Cell Death: Insights from In Vitro and In Vivo Studies
Source: Antioxidants (Basel). 2024 Feb 17;13(2):242. doi: 10.3390/antiox13020242 (PMC10886092; doi:10.3390/antiox13020242)
Supplement: Supplementary file 1 [file antioxidants-13-00242-s001.zip]

Archive with 1 entries (1 files):
- antioxidants-2789511-supplementary.pdf
